# Supplementary material for: Genome-wide identification of Cymbidium sinense WRKY gene family and the importance of its Group III members in response to abiotic stress
Source: Front Plant Sci. 2022 Jul 28;13:969010. doi: 10.3389/fpls.2022.969010 (PMC9365948; doi:10.3389/fpls.2022.969010)
Supplement: Supplementary file 2 [file Table_1.XLS]

## Sheet: Table S1
Table S1. Primer sequences of the candidate WRKYs used for qRT-PCR analyses.
Gene	forward primer (5'to3')		reverse primer (5'to3')
CsWRKY01	CsWRKY01-2F	AGACCGACCGGCCTCGACTC	CsWRKY01-2R	AGCAAGCTCGCACCTGGCTG
CsWRKY06	CsWRKY06-1F	CACAATCCAGGAGGCGGCGG	CsWRKY06-1R	GGCGTGGCCGGTGCGATTTA
CsWRKY13	CsWRKY13-3F	AGCCTCGCTTTGCCTTCCAGA	CsWRKY13-3R	TGCCCGTACTTACGCCAACGA
CsWRKY18	CsWRKY18-1F	GCTGGTGAGGCAGAGTTGGCG	CsWRKY18-1R	TCTTGCGGTGAGTGCAGCGG
CsWRKY20	CsWRKY20-2F	GGAGCGGGATCCCCCACGAA	CsWRKY20-2R	CTCTCCACGTGCGCGACGAA
CsWRKY25	CsWRKY25-1F	CTGACAGCCCGCGAAGCCAA	CsWRKY25-1R	TGTGGCAACACAGCCGTGGG
CsWRKY26	CsWRKY26-3F	CGGCCGACCTCACTGCGAAA	CsWRKY26-3R	CCCGTTTCGGCCGCCTTCTC
CsWRKY27	CsWRKY27-1F	GTCGAGGTGGCCGGGGAAGA	CsWRKY27-1R	AAGGCGAAGCGGGGCTCTCT
CsWRKY30	CsWRKY30-2F	GGCTCCTCCGAAGCAGAAGGC	CsWRKY30-2R	AGCAGGGTGGCAAGTGTGGC
CsWRKY31	CsWRKY31-1F	GGCTCCTCCGAAGCAGAAGGC	CsWRKY31-1R	GCAGGGTGGCAAGTGTGGCT
CsWRKY33	CsWRKY33-2F	AGGAGGAGGGACGATGGCCG	CsWRKY33-2R	TCTTCTCCGGCCGCCTCAGT
CsWRKY35	CsWRKY35-1F	GACGGCGGAGGACTTGGCTG	CsWRKY35-1R	CGGCATCGCCACCGGATCTC
CsWRKY37	CsWRKY37-2F	CCGTCGACGCGACTGAACCC	CsWRKY37-2R	TGGTGGTGCAGCGGCAGAAG
CsWRKY42	CsWRKY42-3F	GGCACAGGTAGGGGCGGAGA	CsWRKY42-3R	TGCGGTGCGTGCATCGGTAG
CsWRKY45	CsWRKY45-2F	ACGCCCAACAAGTCCCTCGC	CsWRKY45-2R	CCGCCACCGTGCTTATCGCT
CsWRKY52	CsWRKY52-3F	CGATCTCCGGCACGGGACCT	CsWRKY52-3R	GACGGGTGACTCCAGCAGCG
CsWRKY56	CsWRKY56-1F	TGGCGGCGAAGGAAGCGAAG	CsWRKY56-1R	CGGGGAGCATCGATCGGCAC
CsWRKY57	CsWRKY57-1F	CAGAAGCGCGTGGTGTCGGT	CsWRKY57-1R	CGGGGCAACCCTTCGAGCTG
CsWRKY59	CsWRKY59-2F	AGAAAAGCCGGCGGTCGGTG	CsWRKY59-2R	CGGCGGCCATGGATGGTTGT
CsWRKY61	CsWRKY61-1F	CCAGGTGTCAGTCCCACGGC	CsWRKY61-1R	TGTGGTAGGCGATGGTTGGGC
CsWRKY63	CsWRKY63-1F	TGACGTTGAAGGCTCCTTTGATGC	CsWRKY63-1R	ACCATCCATGGTACCAGATGCGGA

## Sheet: Table S2
Table S2. Complete list of WRKY transcription factors identified in the Cymbidium sinense genome
Name	Gene ID	Chr	cDNA Len	DNA Len	AA Len	NO. intron	pl	Mw(Da)	Instability index	Aliphatic index	GRAVY	Group	Conserved motif	Domain pattern	Zinc finger	NO. domain	CsWRKy domain sequence
CsWRKY01	Mol000416	chr13	1101	1483	366	3	9.13	40332.2	75.5	57.68	-0.634	3	WRKYGQK			1	DDGYSWRKYGQKDILGAKFPRT
CsWRKY02	Mol000559	chr16	1635	4645	544	8	5.64	59362.7	46.86	69.98	-0.479	2b	WRKYGQK	C-X6-C-X29-HNH	C2H2	1	DGCHWRKYGQKMAKGSTCPRAYYRCTMAAGCPVRKQVQRCAEDQTILITSYEGKHNHP
CsWRKY03	Mol000984	chr17	1305	32199	434	4	9.12	48699.4	47.02	65.16	-0.832	1	WRKYGQK	C-X4-C-X22-HNH	C2H2	N	DGYKWRKYGQKQVKGSKYPRAYYRCTYPSCPVKKMVERSKDGEISEIVYRGDHNH
													WKKYGQK			C	NDGYHWKKYGQKTVKGNSYPR
CsWRKY04	Mol001320	chr06	606	4065	201	3	8.2	23085.7	42.79	52.24	-0.936	2c	WRKYGQK	C-X4-C-X23-HTH	C2H2	1	DDGYKWRKYGQKVVKNSLHPRSYYRCTHNNCRVKKRVERLSEDCRMVITTYEGRHTH
CsWRKY05	Mol001379	chr06	1125	2290	374	3	6.34	40802.6	43.5	58.48	-0.607	2e	WRKYGQK	C-X5-C-X23-HNH	C2H2	1	DLWAWRKYGQKPIKGSPYPRGYYRCSSSKGCSARKQVERSRTDPNMLVITYTSDHNHP
CsWRKY06	Mol001766	chr09	996	1173	331	2	9.86	35508.5	49.51	73.17	-0.337	2d	WRKYGQK	C-X5-C-X23-HRH	C2H2	1	DEYSWRKYGQKPIKGSPYPRGYYKCSSLRGCPARKHVERAPDDPSMLIVTYEGEHRH
CsWRKY07	Mol001880	chr07	1911	30429	636	7	5.77	68493.2	49.9	67.89	-0.495	2b	WRKYGQK	C-X6-C-X25-HNH	C2H2	1	NDGCQWRKYGQKIAKGNPCPRAYYRCTVAPGCPVQRCAEDMSILISTYEGNHNHP
CsWRKY08	Mol001882	chr07	600	1123	199	2	4.95	21774	53.87	59.3	-0.593	2c	WRKYGQK	C-X4-C-X23-HNH	C2H2	1	DDGFKWRKYGKKSLKNSPNPRNYYRCSTDGCFVKKRVERDGEDPSYVITTYEGIHNH
CsWRKY09	Mol002027	chr14	1500	4557	499	3	6.86	54534.1	53.57	59.86	-0.789	1	2×[WRKYGQK]	C-X4-C-X22-HSH	C2H2	N	DDGYNWRKYGQKQVKGCEYPRSYYKCTQPNCPVKKKVERSIDGQVTEIIYKGQHSH
														C-X4-C-X23-HNH	C2H2	C	DDGYRWRKYGQKIVKGNPHPRSYYRCTSSGCTVRKHVERASTDPKAVVTTYEGKHNHD
CsWRKY10	Mol002757	chr04	1530	3655	509	4	8.99	56531.2	41.72	51.96	-0.824	1	2×[WRKYGQK]	C-X4-C-X22-HSH	C2H2	N	EDGYNWRKYGQKQVKGSENPRSYYKCTYPNCPSKKKVEKSLEGQITEIIYKGKHSH
														C-X4-C-X23-HNH	C2H2	C	DDGYRWRKYGQKVVKGNPNPRSYYKCTSAHCPVRKHVERASTDLRAVITTYEGKHNHD
CsWRKY11	Mol003739	chr02	1917	24367	638	3	5.83	71622.1	56.89	60.64	-0.707	1	2×[WRKYGQK]	C-X4-C-X22-HNH	C2H2	N	KDGYNWRKYGQKQLKGCEFPCSYHKCTHPNCPVKKKVERSLQGHITEIIYKGAHNHP
														C-X4-C-X23-HNH	C2H2	C	DDGYRWRKYGQKLVKGNPNPRSYYKCTDRGCSVRKHVERASDDLKSVISTYEGKHNHD
*CsWRKY12	Mol003958	chr05	153	152	50	0	6.89	5929.61	55.44	60.4	-0.974	2c		C-X4-C-X23-HNH	C2H2	1	NRNYYRCSIEGCNVKKRIERMEEDSSYVITSYEGIHNH
CsWRKY13	Mol005604	chr08	492	6957	163	1	9.3	18971.3	51.75	60.92	-1.014	2c	WRKYGQK	C-X4-C-X23-HTH	C2H2	1	DDGYRWRKYGQKAVKNNKFPRSYYRCTHKDCSVKKQVQRLSMDPAIVVTTYEGVHTH
CsWRKY14	Mol005638	chr02	1566	2412	521	4	6.85	57021.8	56.85	54.7	-0.772	1	2×[WRKYGQK]	C-X4-C-X22-HNH	C2H2	N	DDGYNWRKYGQKQVKGSENPRSYYKCTFPNCPTKKKVEKNLEGQITEIVYKGTHNHP
														C-X4-C-X23-HNH	C2H2	C	DDGYRWRKYGQKVVKGNPNPRSYYKCTTVGCPVRKHIERASFDLRAVITTYEGKHNHD
CsWRKY15	Mol005679	chr04	588	1334	195	1	6.22	22247.8	56.78	66.05	-0.712	3	WRKYGQK	C-X7-C-X26-HTC	C2HC	1	DGHQWRKYGQKRILNSKFPRSYYKCTHNKDQGCPATKTIQQNEDRISTTPKYKVSYSMPHTCR
CsWRKY16	Mol005680	chr04	864	23779	287	3	9.27	31602.8	50.23	71.5	-0.491	3	WRKYGQK	C-X7-C-X26-HTC	C2HC	1	DGHQWRKYGQKRIHCSEFPRSYYKCTHSKDQGCQATKTIQQKEDKISNPPNYVVSYSMNHTCK
CsWRKY17	Mol005681	chr04	210	209	69	0	5.17	7984.09	71.95	57.97	-0.433	3		C-X7-C-X23-HTC	C2HC	1	FRSYYRCTHNKDEGCPASKTTQQKEDEACNPPMYEVIYSTQHICK
CsWRKY18	Mol005769	chr07	975	1425	324	2	5.25	36175.3	45.46	67.19	-0.575	3	WRKYGQK	C-X7-C-X23-HTC	C2HC	1	DGHSWRKYGQKDILGAKHPRSYYRCTHRKSQGCSAMKQVQKSDENPLIFDITYLGTHTC
CsWRKY19	Mol006064	chr11	621	1819	206	1	7.67	23342.1	44.9	53.62	-0.798	2c	WRKYGQK	C-X4-C-X23-HNH	C2H2	1	DDGFKWRKYGKKAVKNSPNPRNYYRCASSGCGVKKRVERDRNDQRYVITIYEGTHNHE
CsWRKY20	Mol006239	chr20	873	1253	290	3	7.06	32229.1	48.03	66.48	-0.691	2a	WRKYGQK	C-X5-C-X23-HNH	C2H2	1	KDGYQWRKYGQKVTRDNPSPRAYFRCSFAPSCPVKKKVQRSVDDLSILVATYEGEHNHR
CsWRKY21	Mol006999	chr03	1203	1759	400	3	6.65	44765.8	59.72	50.95	-0.941	1	2×[WRKYGQK]	C-X4-C-X22-HNH	C2H2	N	EDGYNWRKYGQKQVKGSENPRSYYKCTHPNCPTKKKVERSLDGHITEIIYKGTHNHP
																C	DDGYRWRKYGQKVVKGNPNPRS
CsWRKY22	Mol007577	chr08	567	2814	188	2	6.53	21419	39.6	54.95	-0.734	2c	WRKYGQK	C-X4-C-X23-HNH	C2H2	1	DDGFKWRKYGKKAVKNSPNPRNYYRCSSQGCEVKKRVERDRSDFNYVITIYEGTHNH
CsWRKY23	Mol007807	chr08	912	1080	303	2	4.97	33345.1	70.32	52.61	-0.707	2e	WRKYGQK	C-X5-C-X23-HNH	C2H2	1	DMWAWRKYGQKPIKGSPYPRGYYRCSSSKGCLARKQVERSRTDPAMFVITYTGEHNH
CsWRKY24	Mol008412	chr10	1194	3533	397	2	6.77	73789	49.9	55.59	-0.734	2e	WRKYGQK	C-X5-C-X23-HNH	C2H2	1	DLWAWRKYGQKPIKGSPYPRGYYRCSSSKGCSARKQVERSRTDPSMLVITYTSEHNHP
CsWRKY25	Mol008569	chr11	885	1334	294	2	6.71	32980	63.2	60.71	-0.583	3	WRKYGQK	C-X7-C-X23-HTC	C2HC	1	DDGYSWRKYGQKDILGAKFPRCYYRCTHRHSHGCVATKQVQRSDNNTYFFEITYRGVHTCK
CsWRKY26	Mol008924	chr09	915	1202	304	3	8.56	33350.7	45.41	70.62	-0.561	2a	WRKYGQK	C-X5-C-X23-HNH	C2H2	1	KDGYQWRKYGQKVTRDNPSPRAYFRCSFAPSCPVKKKVQRSVNDLSILVATYEGEHNH
CsWRKY27	Mol009270	chr08	660	1184	219	2	8.95	24250.9	57.72	45.48	-0.958	2c	WRKYGQK	C-X4-C-X23-HTH	C2H2	1	EDGYRWRKYGQKAVKNSPYPRSYYRCTTQKCTVKKRVERSNQDPSIVITTYEGQHTH
CsWRKY28	Mol009386	chr02	606	1122	201	2	5.85	22231.8	49.33	66.97	-0.802	2e	WRKYGQK	C-X5-C-X23-HNH	C2H2	1	DNWSWRKYGQKPIKDSPYPRAYYRCSSSKGCSAKKQVERCKKDESLVIITYTSNHNHP
CsWRKY29	Mol009592	chr09	1347	7715	448	3	8.57	48926.7	53.02	59.02	-0.784	1	2×[WRKYGQK]	C-X4-C-X22-HNH	C2H2	N	DDGYNWRKYGQKQVKGSEYPRSYYKCTHPNCPVKKKVERSLDGQVTEIIYKGKHNHQ
														C-X4-C-X23-HNH	C2H2	C	DDGYRWRKYGQKVVKGNPHPRSYYKCTNAGCAVRKHVERASKDPKAVITTYEGKHNHD
CsWRKY30	Mol010192	chr02	861	1193	286	2	5.25	32146.1	54.87	66.43	-0.639	3	WRKYGQK	C-X7-C-X23-HTC	C2HC	1	EDGHTWRKYGQKEIFSAKHPRCYYRCTYKFDRGCKARRQVQKSEDNPCMYVITYFGEHTC
CsWRKY31	Mol010197	chr02	861	1193	286	2	5.45	32173.2	53.96	63.78	-0.635	3	WRKYGQK	C-X7-C-X23-HTC	C2HC	1	EDGHTWRKYGQKEIFSAKHPRCYYRCTYKFDRGCKARRQVQKSEDNPCMYVITYFGEHTC
CsWRKY32	Mol010253	chr02	1008	2872	335	2	6.91	36619.5	53.81	52.75	-0.746	2e	WRKYGQK	C-X5-C-X23-HNH	C2H2	1	DLWAWRKYGQKPIKGSPYPRGYYRCSSSKGCSARKQVERSRTDPNMLVITYSSEHNHP
CsWRKY33	Mol011147	chr13	903	2808	300	2	5.66	33689	64.19	55.57	-0.91	2c	WRKYGQK	C-X4-C-X23-HTH	C2H2	1	EDGYRWRKYGQKAVKNSPFPRSYYRCTTQKCTVKKRVERSYEDPSTVITTYEGQHTH
CsWRKY34	Mol011539	chr07	585	1792	194	1	9.24	21905.9	49.01	65.31	-0.69	2c	WRKYGQK	C-X4-C-X23-HNH	C2H2	1	DDGYRWRKYGQKAVKNSIHPRSYYRCTHHTCNVKKQVQRLSKDTSIVVTTYEGVHNHP
CsWRKY35	Mol012204	chr03	759	3782	252	2	7	27253.2	51.85	49.96	-0.762	2c	WRKYGQK	C-X4-C-X23-HCH	C2H2	1	EDGYRWRKYGQKAVKNSPYPRSYYRCTNSKCTVKKRVERSSDDPSIVITTYEGQHCH
CsWRKY36	Mol013656	chr04	729	985	242	3	9.96	27092	51.91	62.89	-0.706	2d	WRKYGQK	C-X5-C-X23-HRH	C2H2	1	DEYSWRKYGQKPIKGSPYPRGYYKCSGVRGCPARKHVERATDDPSMLIVTYESEHIH
CsWRKY37	Mol014529	chr14	969	1150	322	2	5.71	35318.6	65.19	61.83	-0.637	2c	WRKYGQK	C-X4-C-X23-HTH	C2H2	1	EDGYRWRKYGQKAVKNSPFPRSYYRCTSALCGVKKRVERHSNDPTVVVTTYEGQHTH
CsWRKY38	Mol015449	chr16	204	203	67	0	7.79	7345.22	0.15	59.7	-0.57	2c		C-X23-HNH		1	KNCEAKKNVEWPPNDPNSIKVTYKGEHNH
CsWRKY39	Mol015450	chr16	336	512	111	1	7.73	13098.5	31.17	36.04	-1.526	2c	WRKYGQK	C-X4-C-X23-HNH	C2H2	1	EDEYKWRKYGKKYIQTNKKYRSYFKCRNENCEAKKKVEWPPNDPNSIEVTYEGEHNH
CsWRKY40	Mol015859	chr04	1104	2616	367	2	6.22	39814.6	50.94	76.29	-0.308	3	WRKYGQK	C-X7-C-X23-HTC	C2HC	1	DDGYTWRKYGQKVILGSNFPRSYFRCTHRNFYGCKAKRKVQRLDADPNVYEITYCGNHTC
CsWRKY41	Mol016036	chr02	429	3855	142	1	5.39	15522.4	57.67	66.69	-0.49	3	QK	C-X7-C-X24-HTC	C2HC	1	LQKSRNYFRCAYRDEQGCLATKQVQQKEREDPPMFLVTCSNEHTCN
CsWRKY42	Mol016324	chr05	954	1233	317	2	6.32	35669	52.52	68.3	-0.592	3	WRKYGQK	C-X7-C-X23-HTC	C2HC	1	EDGYTWRKYGQKDILNSKHPRAYYRCTHRKRQGCLAMKQVQRSDDNPLVFDITYRGTHSC
CsWRKY43	Mol016513	chr06	1692	4264	563	4	6.26	61074.8	62.51	60.83	-0.607	2b	WRKYGQK	C-X6-C-X25-HNH	C2H2	1	NDGCQWRKYGQKIAKGNPCPRAYYRCTVAPACPVQRCADDMSILITTYEGNHNHP
CsWRKY44	Mol016529	chr13	852	12408	283	4	6.83	31712.8	42.93	66.11	-0.533	2c	WRKYGQK			1	DDGYKWRKYGQKVVKNTQHPS
CsWRKY45	Mol017185	chr12	996	3381	331	2	5.84	37467.2	62.33	73.35	-0.762	2c	WRKYGQK	C-X4-C-X23-HLH	C2H2	1	DDGYKWRKYGQKLIKNSPNPRSYYRCTNPRCNAKKQVERSTEDPGMVIVTYEGLHLH
CsWRKY46	Mol017319	chr06	978	2487	325	3	4.84	35512.1	62.49	63.6	-0.797	1	WRKYGQK	C-X4-C-X22-HNH	C2H2	N	EDGYSWRKYGQKQVKGSEYPRSYYKCTHPNCQVKKKVERSHDGQITEIIYKGLHNH
CsWRKY47	Mol018066	contig857	558	954	185	2	9.44	21150	59.66	70.59	-0.705	2a	WKKYGQK	C-X5-C-X23-HNH	C2H2	1	DGYHWKKYGQKVIRNNPYPRAYFRCSFAPVCPVKKKVQRCTEDHSVLVVTYEGEHNH
CsWRKY48	Mol018596	chr08	441	8312	146	1	9.4	16750	50.21	56.03	-0.832	2c	WRKYGQK	C-X4-C-X23-HNH	C2H2	1	DDGYRWRKYGQKKVKNCSFPRSYYRCSQLTCNVKKQVQRLSSDAAIVVTTYEGVHNHP
CsWRKY49	Mol018606	chr17	339	1573	112	1	9.76	13241	66.63	43.48	-1.155	2c	WRKYGQK	C-X4-C-X23-HNH	C2H2	1	DDGYKWRKYGRKKVKGSPFPRNYYRCTSEGCNVKKRIERMREDSSYVMTTYEGIHNH
CsWRKY50	Mol018762	chr06	1659	2467	552	4	6.88	59347.6	52.27	65.83	-0.526	2b	WRKYGQK	C-X6-C-X29-HNH	C2H2	1	DGCQWRKYGQKMAKGNPCPRAYYRCTMATGCPVRKQVQRCAEDRSILITTYEGNHNHP
CsWRKY51	Mol019108	chr04	1614	2247	537	4	7.19	58745.4	55.71	53.59	-0.887	1	2×[WRKYGQK]	C-X4-C-X22-HCH	C2H2	N	DDGYNWRKYGQKQVKGSENPRSYYKCTFPNCPTKKKVERNFDGQITEIVYKGTHCHP
														C-X4-C-X23-HNH	C2H2	C	DDGYRWRKYGQKVVKGNPNPRSYYKCTTVGCPVRKHVERASHDLRSVITTYEGKHNHD
CsWRKY52	Mol019121	chr08	1839	35176	612	5	6.22	66670.4	53.05	59.58	-0.744	1	2×[WRKYGQK]	C-X4-C-X22-HDH	C2H2	N	EDGYNWRKYGQKHVKGSEFPRSYYKCTHPNCQMKKQLERSHDGQITEIMYKGQHDHP
														C-X4-C-X23-HNH	C2H2	C	DDGYRWRKYGQKVVKGNPNPRSYYKCTNPGCSVRKHVERASHDPKAVITTYEGKHNHD
CsWRKY53	Mol021487	chr02	1812	17087	603	10	6.8	67896.4	49.49	64.04	-0.54	2c	WRKYGQK	C-X4-C-X23-HLH	C2H2	1	DDGYKWRKYGQKSIKNSPNPRCTNPRCNAKRQVERSTEDPDMMIITYEGLHLH
CsWRKY54	Mol021700	chr02	708	3022	235	1	9.03	26740.7	47.41	56.38	-0.981	2c	WRKYGQK	C-X4-C-X23-HTH	C2H2	1	DDGYRWRKYGQKAVKNNDFPRSYYRCTYQGCSVKKQVQRLSKDEEVVVTTYEGVHTHP
CsWRKY55	Mol022482	chr06	576	575	191	0	5.54	21384.7	62.55	66.86	-0.965	1	KYGQK	C-X4-C-X22-HNH	C2H2	N	KYGQKQVKGSEYPRSYYKCTHPNCQVKKKVERSHDGQITEIIYKGLHNH
CsWRKY56	Mol022635	chr07	1599	7928	532	4	7.6	57621.8	54.75	66.77	-0.664	1	2×[WRKYGQK]	C-X4-C-X22-HNH	C2H2	N	DDGFNWRKYGQKQVKSSDRSRSYYRCTNADCIAKKKVERCPDGRVTEVIYRGHHNHE
														C-X4-C-X23-HNH	C2H2	C	DGYRWRKYGQKLVKGNPNPRSYYRCTHDGCPVRKHVEKALTDAKSMVITYEGQHNHD
CsWRKY57	Mol022726	chr08	777	1390	258	2	5.29	27969.8	54.47	56.36	-0.749	2e	WRKYGQK	C-X5-C-X23-HDH	C2H2	1	DSWAWRKYGQKPIKGSPYPRGYYRCSSSKGCPARKQVERSRVDPTTFIVTYSSDHDH
CsWRKY58	Mol022769	chr08	669	14349	222	3	9.1	25186.6	46.05	76.8	-0.677	2a	WRKYGQK	C-X5-C-X23-HNH	C2H2	1	DGYHWRKYGQKVIRDNPYPRAYFRCSFAPVCPAKKKVQRCTEDHSVLVLTYEGEHNH
CsWRKY59	Mol027100	chr07	780	1566	259	2	5.44	27895	59.62	55.1	-0.79	2e	WRKYGQK	C-X5-C-X23-HNH	C2H2	1	DSWAWRKYGQKPIKGSPYPRGYYRCSSSKGCPARKQVERSRADPTMFIVTYSSEHNHP
CsWRKY60	Mol028601	chr12	1065	44280	354	5	8.53	39279.6	43.39	58.95	-0.912	1	2×[WRKYGQK]	C-X4-C-X22-HNH	C2H2	N	DDGYNWRKYGQKQVKGSEFPRSYYKCTHPKCPVKKKVERSLDGHVTEIIYKGQHNHQ
																C	DDGYRWRKYGQKIVKGNPYPRK
CsWRKY61	Mol029635	chr09	2031	5189	676	4	5.79	74025.7	51.18	55.84	-0.704	1	2×[WRKYGQK]	C-X4-C-X22-HNH	C2H2	N	DDGYNWRKYGQKHVKGSEFPRSYYKCTFLNCPVKKKVERSLEGHVTEIIYRGAHNHP
														C-X4-C-X23-HNH	C2H2	C	DDGYRWRKYGQKVVKGNPNPRSYYKCTNPGCTVRKHVERASHDLKSVITTYEGKHNHD
CsWRKY62	Mol029636	chr02	591	3173	196	1	10	22750.1	51.01	62.14	-0.81	2c	WRKYGQK	C-X4-C-X23-HTH	C2H2	1	DDGYRWRKYGRKAVKNNKFPRSYYRCTHQGCNVKKQVQRLSKDEGIVVTTYEGMHTH
CsWRKY63	Mol029637	chr17	489	51416	162	2	8.19	18301.2	34.42	40.93	-1.049	1	WKKYGQK	C-X4-C-X23-HNH	C2H2	C	NDGYHWKKYGQKTVKGNSYPRNYYRCTNGNCRARKYVERMSDDPASFITTYEGDHKH
CsWRKY64	Mol029638	chr20	360	972	119	2	9.73	13671.5	29.87	72.86	-0.843	2a	WRKYGQK	C-X5-C-X23-HNH	C2H2	1	KDGYKWRKYGQKITKGNSSPRAYFRCAMAPICQVKKKVQRSAENKSVLVATYEGEHNHP
*CsWRKY12 as one of the CsWRKY candidate genes with amino acid length is only 50, so whether it is complete remains to be further confirmed

## Sheet: Table S3
Table S3 Conserved motifs identified in WRKY transcription factors from C.sinense by MEME analysis
Motif No.	E-value
MOTIF-1	2.8e-918
MOTIF-2	3.8e-463
MOTIF-3	1.3e-311
MOTIF-4	2.2e-278
MOTIF-5	7e-241
MOTIF-6	1.9e-50
MOTIF-7	1.9e-53
MOTIF-8	7.2e-34
MOTIF-9	2.4e-23
MOTIF-10	1.7e-18
MOTIF-11	6.5e-17
MOTIF-12	7.2e-17
MOTIF-13	7.8e-17
MOTIF-14	5e-14
MOTIF-15	1.8e-12

## Sheet: Table S4
Table S4. Table S4 Ka/Ks analysis and divergence time estimated for C.sinense duplicated WRKY paralogs
No.	Gene I	Location	Gene II	Location	Type of duplication	Ks	Ka	Ka/Ks
1	CsWRKY01	chr13	CsWRKY25	chr11	Segmental	2.1872	0.4592	0.21
2	CsWRKY05	chr06	CsWRKY24	chr10	Segmental	1.5225	0.3938	0.2587
3	CsWRKY05	chr06	CsWRKY32	chr02	Segmental	1.6958	0.4567	0.2693
4	CsWRKY06	chr09	CsWRKY36	chr04	Segmental	2.6367	0.2382	0.0903
5	CsWRKY19	chr11	CsWRKY22	chr08	Segmental	2.2382	0.4229	0.1889
6	CsWRKY20	chr20	CsWRKY26	chr09	Segmental	1.1632	0.256	0.2201
7	CsWRKY21	chr03	CsWRKY51	chr04	Segmental	3.747	0.4027	0.1075

## Sheet: Table S5
Table S5 Duplicated WRKY orthologs between C.sinense and other plant species
Gene	Cs.	Genome Location		Gene	Cs.	Genome Location
C.sinense				A.thaliana
Mol029636	Cs2	37398790	37401963	AT3G01970	At3	326396	327412
Mol021700	Cs2	245316837	245319859	AT5G13080	At5	4149739	4151150
Mol021487	Cs2	303101296	303118815	AT5G02230	At5	448104	450654
Mol021487	Cs2	303101296	303118815	AT5G59480	At5	23979389	23981590
Mol015859	Cs4	7333118	7335734	AT2G40740	At2	16997176	16999277
Mol019108	Cs4	30798481	30801091	AT2G38470	At2	16108360	16110766
Mol002757	Cs4	147641104	147644759	AT2G30250	At2	12903235	12905198
Mol002757	Cs4	147641104	147644759	AT2G38470	At2	16108360	16110766
Mol027100	Cs7	111212743	111214454	AT1G29280	At1	10236366	10237467
Mol018596	Cs8	132650429	132658741	AT1G64000	At1	23747303	23749053
Mol018596	Cs8	132650429	132658741	AT2G46130	At2	18957225	18957911
Mol018596	Cs8	132650429	132658741	AT5G41570	At5	16624213	16625977
Mol001766	Cs9	31799295	31802635	AT2G24570	At2	10437397	10439298
Mol001766	Cs9	31799295	31802635	AT4G31550	At4	15289946	15291539
Mol008924	Cs9	68998968	69000369	AT4G31800	At4	15383200	15385029
Mol029635	Cs9	93301629	93306818	AT4G26440	At4	13357595	13359551
Mol029635	Cs9	93301629	93306818	AT4G26640	At4	13437070	13439807
Mol029635	Cs9	93301629	93306818	AT5G56270	At5	22779692	22783268
Mol008569	Cs11	11272508	11273842	AT2G46400	At2	19043413	19044826
C.sinense				O.sativa
Mol021487	Cs2	303101296	303118815	LOC_Os01g74140	Os1	42946752	42948750
Mol010197	Cs2	126008392	126009898	LOC_Os11g02540	Os11	793115	795608
Mol010197	Cs2	126008392	126009898	LOC_Os12g02440	Os12	817002	823003
Mol010253	Cs2	160805810	160808682	LOC_Os02g47060	Os2	28726782	28730933
Mol010197	Cs2	126008392	126009898	LOC_Os03g21710	Os3	12394668	12396898
Mol021487	Cs2	303101296	303118815	LOC_Os03g16670	Os3	9202540	9204717
Mol010253	Cs2	160805810	160808682	LOC_Os04g50920	Os4	30132490	30136547
Mol010197	Cs2	126008392	126009898	LOC_Os05g40060	Os5	23529422	23530499
Mol003739	Cs2	132278126	132302493	LOC_Os08g38990	Os8	24645859	24649832
Mol003739	Cs2	132278126	132302493	LOC_Os09g30400	Os9	18496948	18501264
Mol005680	Cs4	151838387	151862202	LOC_Os12g02440	Os12	817002	823003
Mol019108	Cs4	30798481	30801091	LOC_Os05g27730	Os5	16150265	16152747
Mol019108	Cs4	30798481	30801091	LOC_Os05g39720	Os5	23310473	23313449
Mol016324	Cs5	114721105	114723133	LOC_Os01g46800	Os1	26687376	26688416
Mol001379	Cs6	5771109	5773399	LOC_Os10g42850	Os10	23107502	23108646
Mol001379	Cs6	5771109	5773399	LOC_Os02g47060	Os2	28726782	28730933
Mol001379	Cs6	5771109	5773399	LOC_Os04g50920	Os4	30132490	30136547
Mol011539	Cs7	110012701	110014493	LOC_Os01g53260	Os1	30604294	30608077
Mol027100	Cs7	111212743	111214454	LOC_Os01g53040	Os1	30480133	30482161
Mol027100	Cs7	111212743	111214454	LOC_Os01g54600	Os1	31409003	31410978
Mol001882	Cs7	163769226	163770349	LOC_Os01g40260	Os1	22731942	22733240
Mol019121	Cs8	68624620	68659796	LOC_Os07g39480	Os7	23654075	23659625
Mol029635	Cs9	93301629	93306818	LOC_Os08g38990	Os8	24645859	24649832
Mol029635	Cs9	93301629	93306818	LOC_Os09g30400	Os9	18496948	18501264
Mol008412	Cs10	90154861	90158394	LOC_Os02g47060	Os2	28726782	28730933
Mol008569	Cs11	11272508	11273842	LOC_Os06g06360	Os6	2958990	2963006
Mol006239	Cs20	13171308	13172561	LOC_Os09g25070	Os9	14992802	14994888
C.sinense				V. vinifera
Mol021700	Cs2	245316837	245319859	GSVIVT01033063001	Vv14	25479102	25481683
Mol029636	Cs2	37398790	37401963	GSVIVT01008553001	Vv17	922599	925171
Mol021700	Cs2	245316837	245319859	GSVIVT01008553001	Vv17	922599	925171
Mol005638	Cs2	94919303	94921964	GSVIVT01024624001	Vv6	8290024	8295109
Mol021487	Cs2	303101296	303118815	GSVIVT01024928001	Vv6	5953888	5956831
Mol009386	Cs2	211769098	211770220	GSVIVT01028129001	Vv7	4044127	4045807
Mol005638	Cs2	94919303	94921964	GSVIVT01030258001	Vv8	9796055	9798907
Mol010197	Cs2	126008392	126009898	GSVIVT01030174001	Vv8	10843755	10846082
Mol013656	Cs4	157040337	157041322	GSVIVT01029265001	Vv11	17821899	17823266
Mol019108	Cs4	30798481	30801091	GSVIVT01030258001	Vv8	9796055	9798907
Mol005679	Cs4	151679999	151681333	GSVIVT01030174001	Vv8	10843755	10846082
Mol016324	Cs5	114721105	114723133	GSVIVT01027069001	Vv15	18191020	18193489
Mol001320	Cs6	1762119	1766184	GSVIVT01018300001	Vv15	11498969	11504729
Mol027100	Cs7	111212743	111214454	GSVIVT01021252001	Vv10	3008686	3010451
Mol027100	Cs7	111212743	111214454	GSVIVT01020752001	Vv12	2348149	2350401
Mol005769	Cs7	154432018	154433443	GSVIVT01027069001	Vv15	18191020	18193489
Mol019121	Cs8	68624620	68659796	GSVIVT01030046001	Vv12	9116730	9122807
Mol005604	Cs8	45911004	45917961	GSVIVT01033063001	Vv14	25479102	25481683
Mol001766	Cs9	31799295	31802635	GSVIVT01029265001	Vv11	17821899	17823266
Mol029635	Cs9	93301629	93306818	GSVIVT01014854001	Vv19	10665035	10669055
Mol008924	Cs9	68998968	69000369	GSVIVT01035885001	Vv4	5265805	5268041
Mol008569	Cs11	11272508	11273842	GSVIVT01027069001	Vv15	18191020	18193489
Mol008569	Cs11	11272508	11273842	GSVIVT01028718001	Vv16	19477140	19479868
Mol008569	Cs11	11272508	11273842	GSVIVT01019511001	Vv2	1228313	1229702
Mol006064	Cs11	2622061	2623880	GSVIVT01035426001	Vv4	1209584	1211712
Mol017185	Cs12	119746238	119749619	GSVIVT01034148001	Vv8	14828039	14830056
Mol018606	Cs17	96549102	96550675	GSVIVT01035426001	Vv4	1209584	1211712
Mol006239	Cs20	13171308	13172561	GSVIVT01035885001	Vv4	5265805	5268041
C.sinense				M. cuminata
Mol010253	Cs02	160805810	160808682	GSMUA_AMc4T27420_001	Mc4	26258925	26260700
Mol010253	Cs02	160805810	160808682	GSMUA_AMc5T03670_001	Mc5	2566581	2568846
Mol021700	Cs02	245316837	245319859	GSMUA_AMc9T01400_001	Mc9	1069062	1070784
Mol013656	Cs04	157040337	157041322	GSMUA_AMc10T23420_001	Mc10	28190018	28191551
Mol002757	Cs04	147641104	147644759	GSMUA_AMc11T19710_001	Mc11	20794805	20798624
Mol019108	Cs04	30798481	30801091	GSMUA_AMc3T09940_001	Mc3	7213605	7215236
Mol015859	Cs04	7333118	7335734	GSMUA_AMc6T32460_001	Mc6	31868181	31869576
Mol019108	Cs04	30798481	30801091	GSMUA_AMc6T32720_001	Mc6	31989011	31991569
Mol005680	Cs04	151838387	151862202	GSMUA_AMc7T22020_001	Mc7	24622871	24623703
Mol013656	Cs04	157040337	157041322	GSMUA_AMc7T15930_001	Mc7	12836020	12837330
Mol016324	Cs05	114721105	114723133	GSMUA_AMc1T27980_001	Mc1	26739742	26741092
Mol001379	Cs06	5771109	5773399	GSMUA_AMc5T03670_001	Mc5	2566581	2568846
Mol018762	Cs06	25184406	25186939	GSMUA_AMc6T13630_001	Mc6	9080223	9082337
Mol022769	Cs08	114398617	114412966	GSMUA_AMc1T10080_001	Mc1	7649877	7656327
Mol007807	Cs08	137981016	137982821	GSMUA_AMc10T22020_001	Mc10	27358537	27359600
Mol007807	Cs08	137981016	137982821	GSMUA_AMc10T14710_001	Mc10	22895462	22896997
Mol019121	Cs08	68624620	68659796	GSMUA_AMc4T13970_001	Mc4	10435529	10441164
Mol007807	Cs08	137981016	137982821	GSMUA_AMc7T14300_001	Mc7	11473697	11475293
Mol001766	Cs09	31799295	31802635	GSMUA_AMc10T23420_001	Mc10	28190018	28191551
Mol001766	Cs09	31799295	31802635	GSMUA_AMc3T05670_001	Mc3	3775588	3777014
Mol029635	Cs09	93301629	93306818	GSMUA_AMc5T04150_001	Mc5	2974506	2980296
Mol008412	Cs10	90154861	90158394	GSMUA_AMc4T27420_001	Mc4	26258925	26260700
Mol008412	Cs10	90154861	90158394	GSMUA_AMc5T03670_001	Mc5	2566581	2568846
Mol006064	Cs11	2622061	2623880	GSMUA_AMc7T09680_001	Mc7	7875298	7876182
Mol008569	Cs11	11272508	11273842	GSMUA_AMc7T14140_001	Mc7	11295611	11297600
Mol016529	Cs13	58878352	58891551	GSMUA_AMc5T06260_001	Mc5	4611236	4613433
Mol018606	Cs17	96549102	96550675	GSMUA_AMc7T23980_001	Mc7	26024447	26025289
Mol006239	Cs20	13171308	13172561	GSMUA_AMc4T01930_001	Mc4	1703012	1704507
Mol006239	Cs20	13171308	13172561	GSMUA_AMc7T16090_001	Mc7	13092803	13094374
C.sinense				Z. mays
Mol021487	Cs2	303101296	303118815	GRMZM2G169382_T01	Zm3	56326098	56327373
Mol003739	Cs2	132278126	132302493	GRMZM2G060465_T01	Zm4	185036195	185037019
Mol010197	Cs2	126008392	126009898	GRMZM2G100727_T01	Zm6	150487663	150489012
Mol010253	Cs2	160805810	160808682	GRMZM2G085964_T01	Zm6	138751830	138753113
Mol003739	Cs2	132278126	132302493	GRMZM2G307119_T01	Zm7	172248842	172250339
Mol015859	Cs4	7333118	7335734	GRMZM2G028151_T01	Zm1	281700005	281703794
Mol016324	Cs5	114721105	114723133	GRMZM2G466044_T01	Zm5	191270860	191272390
Mol001379	Cs6	5771109	5773399	GRMZM2G466044_T01	Zm5	191270860	191272390
Mol027100	Cs7	111212743	111214454	GRMZM2G700665_T02	Zm8	131576888	131580316
Mol019121	Cs8	68624620	68659796	GRMZM2G369472_T01	Zm1	199674462	199675600
Mol029635	Cs9	93301629	93306818	GRMZM2G061487_T01	Zm1	217638399	217639968
Mol029635	Cs9	93301629	93306818	GRMZM2G015281_T01	Zm1	37721438	37722170

## Sheet: Table S6
Table S6 The original data of expression profiles of CsWRKY genes in 5 tissues
Gene name	Root	Stem	Leaf	Flower	Fruit
CsWRKY01	1.16	4.09	86.44	2.38	2.48
CsWRKY02	0.24	0.53	1.06	0.95	0.17
CsWRKY03	0.32	2.96	1.61	3.69	64.59
CsWRKY04	0	42.22	0	1.3	6.76
CsWRKY05	9.43	1.33	0.38	0.37	0
CsWRKY06	198.82	71.42	305.79	77.06	66.92
CsWRKY07	1.63	0	0	0.05	0.04
CsWRKY08	0	0	0	3.96	0
CsWRKY09	24.43	4.03	69.55	6.38	2.57
CsWRKY11	8.34	28.17	26.89	19.71	20.37
CsWRKY13	0	6.26	3.43	10.69	4.94
CsWRKY14	15.08	0.51	71.52	8.13	6.7
CsWRKY16	0	0.53	21.24	2.21	1.5
CsWRKY18	1.35	2.2	37.02	3.45	4.08
CsWRKY19	17.34	0.14	0	3.13	0
CsWRKY20	11.39	0.96	1040.92	14.65	0.28
CsWRKY21	0.35	0	0	0	0
CsWRKY22	206.28	6.89	16.04	26.92	7.15
CsWRKY23	34.26	30.49	125.47	71.68	26.76
CsWRKY24	25.97	4.76	0.28	8.2	0.12
CsWRKY25	1.53	0.34	70.09	0	0.54
CsWRKY26	0	0.08	4.68	0.12	0.26
CsWRKY27	22.68	1.94	51.9	2.47	4.74
CsWRKY28	0	38.68	7.84	8.22	25.97
CsWRKY29	21.29	2.29	2.36	15.45	6.69
CsWRKY30	0	3.14	7.46	0.42	0.63
CsWRKY31	0	3.63	11.67	19.21	1.63
CsWRKY32	5.18	4.21	0.17	0.85	0.23
CsWRKY33	28.25	0.67	0	4.67	0.71
CsWRKY34	14.44	0	0	0	4.38
CsWRKY35	16.19	11.12	5.52	9.17	16.91
CsWRKY36	38.16	6.28	16.18	18.59	19.99
CsWRKY37	18.13	7.64	65.84	18.16	47.51
CsWRKY39	0	0	0.55	0	0
CsWRKY40	0	0	0	0.19	0
CsWRKY42	67.95	2.42	15.61	2.06	13.41
CsWRKY43	11.93	0	0	0.23	0
CsWRKY44	1.07	7.41	2.79	0.53	3.43
CsWRKY45	10.51	1.25	2.27	6.06	3.19
CsWRKY46	0	4	0.34	1.9	1.11
CsWRKY48	31.58	0	0	0.75	4.7
CsWRKY49	0	0	0	0.68	0
CsWRKY50	42.59	1.95	11.56	13.64	5.34
CsWRKY51	148.62	11.14	136.48	11.54	10.58
CsWRKY52	50.7	54.44	47.68	30.49	52.24
CsWRKY53	0	0.58	9.72	1.69	1.15
CsWRKY54	5.48	0.12	0.14	0.51	0
CsWRKY55	0	1.08	3.25	0.2	2
CsWRKY56	28.94	19.61	20.8	23.75	17.6
CsWRKY57	66.98	5.33	3.4	21.21	29.41
CsWRKY59	126.66	0.41	7.24	139.63	28.29
CsWRKY60	69.68	10.97	21.14	23.81	4.08
CsWRKY61	74.58	27.47	32.1	10.05	11.85
CsWRKY62	0	0	1.81	0.22	0
CsWRKY63	0	2.08	0.82	3.23	65.77

## Sheet: Table S7
Table S7 Subcellular localization of WRKY proteins in C.sinense
Gene name	Subcellular localization predictor
CsWRKY01	Nucleus
CsWRKY02	Nucleus
CsWRKY03	Nucleus
CsWRKY04	Nucleus
CsWRKY05	Nucleus
CsWRKY06	Nucleus
CsWRKY07	Nucleus
CsWRKY08	Cytoplasmic
CsWRKY09	Nucleus
CsWRKY10	Nucleus
CsWRKY11	Nucleus
CsWRKY12	Nucleus
CsWRKY13	Nucleus
CsWRKY14	Nucleus
CsWRKY15	Nucleus
CsWRKY16	Nucleus
CsWRKY17	Chloroplast
CsWRKY18	Nucleus
CsWRKY19	Nucleus
CsWRKY20	Nucleus
CsWRKY21	Nucleus
CsWRKY22	Nucleus
CsWRKY23	Nucleus
CsWRKY24	Nucleus
CsWRKY25	Nucleus
CsWRKY26	Nucleus
CsWRKY27	Nucleus
CsWRKY28	Nucleus
CsWRKY29	Nucleus
CsWRKY30	Nucleus
CsWRKY31	Nucleus
CsWRKY32	Nucleus
CsWRKY33	Nucleus
CsWRKY34	Nucleus
CsWRKY35	Nucleus
CsWRKY36	Nucleus
CsWRKY37	Nucleus
CsWRKY38	Cytoplasmic
CsWRKY39	Mitochondria
CsWRKY40	Nucleus
CsWRKY41	Chloroplast
CsWRKY42	Nucleus
CsWRKY43	Nucleus
CsWRKY44	Nucleus
CsWRKY45	Nucleus
CsWRKY46	Nucleus
CsWRKY47	Nucleus
CsWRKY48	Nucleus
CsWRKY49	Nucleus
CsWRKY50	Nucleus
CsWRKY51	Nucleus
CsWRKY52	Nucleus
CsWRKY53	Nucleus
CsWRKY54	Nucleus
CsWRKY55	Nucleus
CsWRKY56	Nucleus
CsWRKY57	Nucleus
CsWRKY58	Peroxisome
CsWRKY59	Nucleus
CsWRKY60	Nucleus
CsWRKY61	Nucleus
CsWRKY62	Chloroplast
CsWRKY63	Nucleus
CsWRKY64	Nucleus
